# Supplementary material for: Genome Annotation of Poly(lactic acid) Degrading Pseudomonas aeruginosa, Sphingobacterium sp. and Geobacillus sp
Source: Int J Mol Sci. 2021 Jul 10;22(14):7385. doi: 10.3390/ijms22147385 (PMC8305213; doi:10.3390/ijms22147385)
Supplement: Supplementary file 1 [file ijms-22-07385-s001.zip]

Archive with 1 entries (1 files):
- ijms-1273164-supplementary.pdf
